# Supplementary material for: The South American radiation of Jerrybuccinum (Gastropoda, Buccinidae), with a new deep-water species from Chile
Source: Zookeys. 2014 May 15;(409):61–70. doi: 10.3897/zookeys.409.7194 (PMC4042690; doi:10.3897/zookeys.409.7194)
Supplement: XML Treatment for Jerrybuccinum [file zookeys.409.7194-treatment1.xml]

<!DOCTYPE tp:taxon-treatment
  PUBLIC "-//TaxonX//DTD Taxonomic Treatment Publishing DTD v0 20100105//EN" "tax-treatment-NSO.dtd">
<tp:taxon-treatment xmlns:tp="http://www.plazi.org/taxpub"><tp:treatment-meta><mixed-citation publication-type="journal"><person-group><name><surname>Fraussen</surname><given-names>Koen</given-names></name><name><surname>Sellanes</surname><given-names>Javier</given-names></name><name><surname>Stahlschmidt</surname><given-names>Peter</given-names></name></person-group><article-title>The South American radiation of <italic>Jerrybuccinum</italic> (Gastropoda, Buccinidae), with a new deep-water species from Chile</article-title><source>Zookeys</source><day>15</day><month>5</month><year>2014</year><volume>2014</volume><issue>409</issue><fpage>61</fpage><lpage>70</lpage><pub-id pub-id-type="doi">10.3897/zookeys.409.7194</pub-id></mixed-citation></tp:treatment-meta><tp:nomenclature><label>Genus</label><tp:taxon-name>
                            <tp:taxon-name-part taxon-name-part-type="genus">Jerrybuccinum</tp:taxon-name-part>
                            <object-id xmlns:xlink="http://www.w3.org/1999/xlink" xlink:type="simple">http://species-id.net/wiki/Jerrybuccinum</object-id>
                        </tp:taxon-name><tp:taxon-authority>Kantor &amp; Pastorino, 2009</tp:taxon-authority></tp:nomenclature><tp:treatment-sec sec-type="Type species"><title>Type species.</title><p><italic><tp:taxon-name>Jerrybuccinum malvinense</tp:taxon-name></italic> Kantor &amp; Pastorino, 2009 (type locality: Falkland Islands (Islas Malvinas), <named-content xmlns:xlink="http://www.w3.org/1999/xlink" content-type="dwc:verbatimCoordinates" xlink:type="simple">52°00'S, 56°36'W</named-content>, R/V Eltanin cruise 7 st 558, 384–494 m).</p></tp:treatment-sec><tp:treatment-sec sec-type="Diagnosis"><title>Diagnosis.</title><p><italic><tp:taxon-name>Jerrybuccinum</tp:taxon-name></italic> is characterised by a slender, fusiform shell with a high spire but a moderately long siphonal canal, a broad but blunt protoconch ornamented with fine spiral cords, a sculpture consisting of rather short, slightly bended axial ribs on the adapical part of the whorls and two or more accentuated spiral cords at the transition to the base. In most species (<italic><tp:taxon-name>Jerrybuccinum malvinense</tp:taxon-name></italic>, the type species, <italic><tp:taxon-name>Jerrybuccinum explorator</tp:taxon-name></italic> and <italic><tp:taxon-name>Jerrybuccinum</tp:taxon-name></italic> species 1) the spiral cord delimitating the base forms a strong keel. This characteristic is subject to variation within the genus as the keel may be replaced by one or more weaker but slightly broader spiral cords (<italic><tp:taxon-name>Jerrybuccinum kantori</tp:taxon-name></italic> sp. n. and <italic><tp:taxon-name>Jerrybuccinum</tp:taxon-name></italic> species 2).</p><p>The radula is characterised by a rectangular central tooth with slightly curved base and with one (<xref ref-type="bibr" rid="B11">Kantor and Pastorino 2009</xref>) or two (present paper) small cusps and tricuspid lateral teeth with a long basal projection at the outer side.</p><!--PageBreak--><p><italic><tp:taxon-name>Kryptos</tp:taxon-name></italic> Jeffreys in Dautzenberg and Fischer 1896 (type species <italic><tp:taxon-name>Kryptos elegans</tp:taxon-name></italic>, Jeffreys in Dautzenberg and Fischer 1896 = <italic><tp:taxon-name>Pleurotomella koehleri</tp:taxon-name></italic> Locard, 1896) differs by the presence of axial sculpture on the protoconch (rather than only fine spiral cords), a broad interspace situated between the spiral cords along the periphery (rather than a spiral keel), carinated whorls (type species) or sculptured with sharp keels along the periphery (<italic><tp:taxon-name>Kryptos tholoides</tp:taxon-name></italic> (Watson, 1882)), an operculum with terminal nucleus (rather than just falling within the margin) and a radula with a rectangular middle tooth without prominent cusps (<xref ref-type="bibr" rid="B2">Bouchet and Warén 1985</xref>: fig. 487). <xref ref-type="bibr" rid="B2">Bouchet and Warén (1985</xref>: 196) noted that <italic><tp:taxon-name>Kryptos koehleri</tp:taxon-name></italic> lacks eyes.</p><p><italic><tp:taxon-name>Americominella</tp:taxon-name></italic> Klappenbach &amp; Ureta, 1972 (type species: <italic><tp:taxon-name>Americominella duartei</tp:taxon-name></italic> Klappenbach &amp; Ureta, 1972, a senior synonym of <italic><tp:taxon-name>Americominella longisetosus</tp:taxon-name></italic> (Castellanos &amp; Fernandez, 1972)) (= <italic><tp:taxon-name>Echinosipho</tp:taxon-name></italic> Kaiser, 1977, type species: <italic><tp:taxon-name>Echinosipho aculeatum</tp:taxon-name></italic> Kaiser, 1977 a senior synonym of <italic><tp:taxon-name>Americominella duartei</tp:taxon-name></italic>) from the Patagonian continental shelf is somewhat similar in protoconch morphology but differs by the radula, which has a clearly tricuspid central tooth with longer cusps and a broader base.</p><p><italic><tp:taxon-name>Buccipagoda</tp:taxon-name></italic> Ponder, 2010 (type species: <italic><tp:taxon-name>Kapala kengrahami</tp:taxon-name></italic> Ponder, 1982) from Australia has a radula with an identical central tooth, but which differs by the lateral teeth with one large outer cusp and more than 5 small inner cusps.</p><p><italic><tp:taxon-name>Antarctoneptunea</tp:taxon-name></italic> Dell, 1972 (type species: <italic><tp:taxon-name>Fusitriton aurora</tp:taxon-name></italic> Hedley, 1916) from off Antarctica is similar in shape but differs in the absence of axial sculpture, in having a large papilliform protoconch, a radula with a tricuspid central tooth and a much larger adult size.</p><p><italic><tp:taxon-name>Prosipho</tp:taxon-name></italic> Thiele, 1912 (type species: <italic><tp:taxon-name>Prosipho gaussianus</tp:taxon-name></italic> Thiele, 1912) is a rather heterogeneous group (<xref ref-type="bibr" rid="B3">Engl 2012</xref>) mainly living near Antarctica, with slender shells ornamented with a dominant spiral sculpture. Some <italic><tp:taxon-name>Jerrybuccinum</tp:taxon-name></italic>, especially the smaller species without obvious axial sculpture like <italic><tp:taxon-name>Jerrybuccinum</tp:taxon-name></italic> species 2, may be confused with them. <italic><tp:taxon-name>Prosipho</tp:taxon-name></italic> differs by the smaller protoconch with smooth whorls, the axial sculpture that is usually absent or consisting of fine and sharp minute ridges that are straight (rather than broad and inclined ribs) and different radula morphology.</p></tp:treatment-sec><tp:treatment-sec sec-type="Included species"><title>Included species.</title><p><italic><tp:taxon-name>Jerrybuccinum malvinense</tp:taxon-name></italic> Kantor &amp; Pastorino, 2009 (Falkland Plateau), type species;</p><p><italic><tp:taxon-name>Jerrybuccinum explorator</tp:taxon-name></italic> new combination (<xref ref-type="bibr" rid="B5">Fraussen and Sellanes 2008</xref>) (Chile);</p><p><italic><tp:taxon-name>Jerrybuccinum kantori</tp:taxon-name></italic> new species (Chile);</p><p><italic><tp:taxon-name>Jerrybuccinum</tp:taxon-name></italic> species 1 (Falkland Plateau);</p><p><italic><tp:taxon-name>Jerrybuccinum</tp:taxon-name></italic> species 2 (Falkland Plateau).</p></tp:treatment-sec><ref-list><ref id="B11"><mixed-citation xmlns:xlink="http://www.w3.org/1999/xlink" xlink:type="simple"><person-group><name name-style="western"><surname>Kantor</surname><given-names>YuI</given-names></name><name name-style="western"><surname>Pastorino</surname><given-names>G</given-names></name></person-group> (<year>2009</year>) <article-title>An unusual new genus and a new species of Buccinulidae (Neogastropoda) from the Magellanic Province.</article-title><source>The Nautilus</source><volume>123</volume>: <fpage>49</fpage>-<lpage>52</lpage>.</mixed-citation></ref><ref id="B2"><mixed-citation xmlns:xlink="http://www.w3.org/1999/xlink" xlink:type="simple"><person-group><name name-style="western"><surname>Bouchet</surname><given-names>P</given-names></name><name name-style="western"><surname>Warén</surname><given-names>A</given-names></name></person-group> (<year>1985</year>) <article-title>Revision of the northeast Atlantic bathyal and abyssal Neogastropoda excluding Turridae (Mollusa, Gastropoda).</article-title><source>Bollettino Malacologico</source>, <supplement>supplement 1</supplement>: <fpage>123</fpage>-<lpage>296</lpage>.</mixed-citation></ref><ref id="B3"><mixed-citation xmlns:xlink="http://www.w3.org/1999/xlink" xlink:type="simple"><person-group><name name-style="western"><surname>Engl</surname><given-names>W</given-names></name></person-group> (<year>2012</year>) <source>Shells of Antarctica.</source><publisher-name>ConchBooks</publisher-name>, <publisher-loc>Hackenheim</publisher-loc>, <lpage>402</lpage> pp.</mixed-citation></ref><ref id="B5"><mixed-citation xmlns:xlink="http://www.w3.org/1999/xlink" xlink:type="simple"><person-group><name name-style="western"><surname>Fraussen</surname><given-names>K</given-names></name><name name-style="western"><surname>Sellanes</surname><given-names>J</given-names></name></person-group> (<year>2008</year>) <article-title>Three New Buccinid Species (Gastropoda: Neogastropoda) from Chilean Deep-Water, Including One from a Methane Seep.</article-title><source>The Veliger</source><volume>50</volume>: <fpage>97</fpage>-<lpage>106</lpage>.</mixed-citation></ref></ref-list></tp:taxon-treatment>
