# Supplementary material for: The South American radiation of Jerrybuccinum (Gastropoda, Buccinidae), with a new deep-water species from Chile
Source: Zookeys. 2014 May 15;(409):61–70. doi: 10.3897/zookeys.409.7194 (PMC4042690; doi:10.3897/zookeys.409.7194)
Supplement: XML Treatment for Jerrybuccinum malvinense [file zookeys.409.7194-treatment2.xml]

<!DOCTYPE tp:taxon-treatment
  PUBLIC "-//TaxonX//DTD Taxonomic Treatment Publishing DTD v0 20100105//EN" "tax-treatment-NSO.dtd">
<tp:taxon-treatment xmlns:tp="http://www.plazi.org/taxpub"><tp:treatment-meta><mixed-citation publication-type="journal"><person-group><name><surname>Fraussen</surname><given-names>Koen</given-names></name><name><surname>Sellanes</surname><given-names>Javier</given-names></name><name><surname>Stahlschmidt</surname><given-names>Peter</given-names></name></person-group><article-title>The South American radiation of <italic>Jerrybuccinum</italic> (Gastropoda, Buccinidae), with a new deep-water species from Chile</article-title><source>Zookeys</source><day>15</day><month>5</month><year>2014</year><volume>2014</volume><issue>409</issue><fpage>61</fpage><lpage>70</lpage><pub-id pub-id-type="doi">10.3897/zookeys.409.7194</pub-id></mixed-citation></tp:treatment-meta><tp:nomenclature><tp:taxon-name>
                            <tp:taxon-name-part taxon-name-part-type="genus">Jerrybuccinum</tp:taxon-name-part>
                            <tp:taxon-name-part taxon-name-part-type="species">malvinense</tp:taxon-name-part>
                            <object-id xmlns:xlink="http://www.w3.org/1999/xlink" xlink:type="simple">http://species-id.net/wiki/Jerrybuccinum_malvinense</object-id>
                        </tp:taxon-name><tp:taxon-authority>Kantor &amp; Pastorino, 2009</tp:taxon-authority><xref ref-type="fig" rid="F1">Figures 15–16</xref><xref ref-type="fig" rid="F2">, 27</xref><tp:nomenclature-citation-list><tp:nomenclature-citation><tp:taxon-name>Jerrybuccinum malvinense</tp:taxon-name><comment> Kantor &amp; Pastorino, 2009: 49-52, figs 1–12.</comment></tp:nomenclature-citation></tp:nomenclature-citation-list></tp:nomenclature><tp:treatment-sec sec-type="Type material"><title>Type material.</title><p>Holotype in USNM-887765. Paratype in USNM-898774.</p><fig id="F1" position="float" orientation="portrait"><label>Figures 1–11.</label><caption><p><italic><tp:taxon-name>Jerrybuccinum kantori</tp:taxon-name></italic> sp. n. <bold>1–4</bold> Holotype, 14.5 mm, Chile, northwest of the Bay of Concepción, R/V Melville, INSPIRE cruise, AGT 04, <named-content xmlns:xlink="http://www.w3.org/1999/xlink" content-type="dwc:verbatimCoordinates" xlink:type="simple">36°23.595'S, 73°42.910'W</named-content>, ~700 m, MNHNCL-7589 <bold>5</bold> Paratype 7, 12.5 mm, Chile, off El Quisco, R/V Melville, INSPIRE cruise, AGT 10, <named-content xmlns:xlink="http://www.w3.org/1999/xlink" content-type="dwc:verbatimCoordinates" xlink:type="simple">33°23.378'S, 71°52.782'W</named-content>, ~340 m, PS-150148 <bold>6–7</bold> paratype 9, 9.5 mm, same locality as paratype 7, MNHNCL-7592 <bold>8–9</bold> operculum of paratype 6, 4.2 mm <bold>10–11</bold> operculum of paratype 9, 2.5 mm <bold>12–14</bold> <italic><tp:taxon-name>Jerrybuccinum explorator</tp:taxon-name></italic> (Fraussen &amp; Sellanes, 2008) <bold>12–13</bold> Paratype 3, 28.9 mm, Chile, off Concepción, <named-content xmlns:xlink="http://www.w3.org/1999/xlink" content-type="dwc:verbatimCoordinates" xlink:type="simple">36°22'68 S, 73°42'46 W</named-content>, 708–709 m, KF-5180 <bold>14</bold> Operculum of holotype, 6.6 mm, Chile, northwest of the Bay of Concepción, <named-content xmlns:xlink="http://www.w3.org/1999/xlink" content-type="dwc:verbatimCoordinates" xlink:type="simple">36°20'97 S, 73°44'86 W</named-content>, 850 m, MNHNCL-5866 <bold>15–16</bold> <italic><tp:taxon-name>Jerrybuccinum malvinense</tp:taxon-name></italic> Kantor &amp; Pastorino, 2009 1, 19.6 mm, Falkland Plateau, 700 m, KF-1989 <bold>17–18</bold> <italic><tp:taxon-name>Jerrybuccinum</tp:taxon-name></italic> species 1, 34.4 mm, Falkland Plateau, 700 m, KF-1609 <bold>19–20</bold> <italic><tp:taxon-name>Jerrybuccinum</tp:taxon-name></italic> species 2, 18.2 mm, north off Falkland Islands, <named-content xmlns:xlink="http://www.w3.org/1999/xlink" content-type="dwc:verbatimCoordinates" xlink:type="simple">51°S, 60°W</named-content>, 850–900 m, KF-1763.</p></caption><graphic xmlns:xlink="http://www.w3.org/1999/xlink" xlink:href="zookeys-409-061-g001.jpg" position="float" orientation="portrait" xlink:type="simple"/></fig><fig id="F2" position="float" orientation="portrait"><label>Figures 21–27.</label><caption><p><italic><tp:taxon-name>Jerrybuccinum kantori</tp:taxon-name></italic> sp. n. <bold>21–24</bold> radula of paratype 1, scalebar: 10 micrometer <bold>25</bold> statocyst of paratype 1, scalebar: 100 micrometer <bold>26</bold> radula of <italic><tp:taxon-name>Jerrybuccinum explorator</tp:taxon-name></italic>, scalebar: 100 micrometer. <bold>27</bold> radula of <italic><tp:taxon-name>Jerrybuccinum malvinense</tp:taxon-name></italic>, scalebar: 100 micrometer, after Kantor &amp; Pastorino, 2009: fig. 11.</p></caption><graphic xmlns:xlink="http://www.w3.org/1999/xlink" xlink:href="zookeys-409-061-g002.jpg" position="float" orientation="portrait" xlink:type="simple"/></fig><!--PageBreak--></tp:treatment-sec><tp:treatment-sec sec-type="Type locality"><title>Type locality.</title><p>Falkland Islands (Islas Malvinas), <named-content xmlns:xlink="http://www.w3.org/1999/xlink" content-type="dwc:verbatimCoordinates" xlink:type="simple">52°00'S, 56°36'W</named-content>, R/V ELTANIN, cruise 7, sta. 558, 14 Mar. 1963, 646–845 m.</p></tp:treatment-sec><tp:treatment-sec sec-type="Remarks"><title>Remarks.</title><p>The single shell that we studied is a slightly eroded and damaged empty shell collected off the Falkland Islands, but without exact locality data.</p></tp:treatment-sec></tp:taxon-treatment>
