# Supplementary material for: The South American radiation of Jerrybuccinum (Gastropoda, Buccinidae), with a new deep-water species from Chile
Source: Zookeys. 2014 May 15;(409):61–70. doi: 10.3897/zookeys.409.7194 (PMC4042690; doi:10.3897/zookeys.409.7194)
Supplement: XML Treatment for Jerrybuccinum kantori [file zookeys.409.7194-treatment4.xml]

<!DOCTYPE tp:taxon-treatment
  PUBLIC "-//TaxonX//DTD Taxonomic Treatment Publishing DTD v0 20100105//EN" "tax-treatment-NSO.dtd">
<tp:taxon-treatment xmlns:tp="http://www.plazi.org/taxpub"><tp:treatment-meta><mixed-citation publication-type="journal"><person-group><name><surname>Fraussen</surname><given-names>Koen</given-names></name><name><surname>Sellanes</surname><given-names>Javier</given-names></name><name><surname>Stahlschmidt</surname><given-names>Peter</given-names></name></person-group><article-title>The South American radiation of <italic>Jerrybuccinum</italic> (Gastropoda, Buccinidae), with a new deep-water species from Chile</article-title><source>Zookeys</source><day>15</day><month>5</month><year>2014</year><volume>2014</volume><issue>409</issue><fpage>61</fpage><lpage>70</lpage><pub-id pub-id-type="doi">10.3897/zookeys.409.7194</pub-id></mixed-citation></tp:treatment-meta><tp:nomenclature><tp:taxon-name>
                            <tp:taxon-name-part taxon-name-part-type="genus">Jerrybuccinum</tp:taxon-name-part>
                            <tp:taxon-name-part taxon-name-part-type="species">kantori</tp:taxon-name-part>
                            <object-id xmlns:xlink="http://www.w3.org/1999/xlink" content-type="zoobank" xlink:type="simple">http://zoobank.org/BCD550A7-F2E1-4584-93A9-8BAAA3E84665</object-id>
                            <object-id xmlns:xlink="http://www.w3.org/1999/xlink" xlink:type="simple">http://species-id.net/wiki/Jerrybuccinum_kantori</object-id>
                        </tp:taxon-name><tp:taxon-status xmlns:xlink="http://www.w3.org/1999/xlink" xlink:type="simple">sp. n.</tp:taxon-status><xref ref-type="fig" rid="F1">Figures 1–11</xref><xref ref-type="fig" rid="F2">, 21–25</xref></tp:nomenclature><tp:treatment-sec sec-type="Type material"><title>Type material.</title><p>Holotype (MNHNCL-7589) (14.5 mm), Chile, northwest of the Bay of Concepción, R/V Melville, INSPIRE cruise, AGT 04, <named-content xmlns:xlink="http://www.w3.org/1999/xlink" content-type="dwc:verbatimCoordinates" xlink:type="simple">36°23.595'S, 73°42.910'W</named-content>, ~700 m deep, March 10, 2010, lv.</p><p>Paratype 1 (KF-5441) (12.1 mm), same locality as holotype, lv.</p><p>Paratype 2 (MNHNCL-7590) (15.7 mm), Chile, northwest of the Bay of Concepción, R/V Vidal Gormáz, ONR cruise, AGT 3.4, <named-content xmlns:xlink="http://www.w3.org/1999/xlink" content-type="dwc:verbatimCoordinates" xlink:type="simple">36°10'S, 73°34'W</named-content>, 521–613 m deep, October 2004, lv.</p><p>Paratypes 3–4 (KF-7019–7020) (13.6–11.6 mm), same locality as paratype 2, lv.</p><p>Paratypes 5–6 (MNHNCL-7591) (13.0–13.2 mm), Chile, northwest of the Bay of Concepción, R/V Vidal Gormáz, AIW cruise, <named-content xmlns:xlink="http://www.w3.org/1999/xlink" content-type="dwc:verbatimCoordinates" xlink:type="simple">36°24.12'S, 73°36.44'W</named-content>, 606 m deep, December 2003, lv.</p><p>Paratypes 7–8 (PS-150148) (12.5–10.5 mm) Chile, off El Quisco, R/V Melville, INSPIRE cruise, AGT 10, <named-content xmlns:xlink="http://www.w3.org/1999/xlink" content-type="dwc:verbatimCoordinates" xlink:type="simple">33°23.378'S, 71°52.782'W</named-content>, ~340 m deep, March 14, 2010, lv.</p><p>Paratype 9 (MNHNCL-7592) (9.5 mm), same locality as paratypes 7–8.</p><p>Paratype 10 (KF-5440) (8.8 mm), same locality as paratypes 7–8.</p><p>Paratypes 11–13 (CBUCN-003284) (8.1, 8.0, 6.2 mm juveniles), same locality as paratypes 7–8.</p></tp:treatment-sec><tp:treatment-sec sec-type="Type locality"><title>Type locality.</title><p>Chile, northwest of the Bay of Concepción, <named-content xmlns:xlink="http://www.w3.org/1999/xlink" content-type="dwc:verbatimCoordinates" xlink:type="simple">36°23.595'S, 73°42.910'W</named-content>, ~700 m deep.</p></tp:treatment-sec><tp:treatment-sec sec-type="Material examined"><title>Material examined.</title><p>Apart from the type material listed above 20 additional specimens (6.3–11.3 mm; 19 lv, 1 dd; JS) collected together with the paratypes 7 and 8 were studied.</p><p>Range and habitat: Only known from the type material and the specimens from off Concepción and off El Quisco. Most of the specimens of <italic><tp:taxon-name>Jerrybuccinum kantori</tp:taxon-name></italic> sp. n. collected so far were associated with fauna typical of methane seeps (vesicomyid, solemyid, lucinid, and thyasirid bivalves). However, the scarce knowledge of the bathyal SE Pacific malacofauna still keeps us from establishing this species as an obligatory dweller of seep environments or other reducing habitats.</p></tp:treatment-sec><tp:treatment-sec sec-type="Description"><title>Description.</title><p>Shell small for genus (up to 15.7 mm), thin but solid, semi-transparent, off-white. Shape broadly fusiform with high spire and moderately short siphonal canal.</p><p>Apex and protoconch eroded in all studied specimens. Remaining teleoconch whorls 6 (holotype) or 7 (paratype 3) in number, convex, adapical part slightly flattened, thereby accentuating a rather carinated shape. Suture distinct.</p><p>Upper teleoconch whorls with 5 or 6 fine spiral cords of unequal strength, separated by deep interspaces of equal width; slightly increasing in number. Penultimate whorl with 8–11 spiral cords, adapical spiral cords fine, abapical spiral cords slightly broader, interspaces of equal size or twice as wide. Body whorl with 21 or 22 fine spiral cords of unequal strength; 9 or 10 adapical spiral cords fine with moderately <!--PageBreak--><!--PageBreak-->narrow interspaces; 2 or 3 interspaces situated along transition from whorl to base much broader; interspaces on base of unequal strength. Subadult shells with 2 more pronounced spiral cords visible. Siphonal canal with about 9 broad, flattened spiral cords separated by narrow interspaces.</p><!--PageBreak--><p>Upper teleoconch whorls with 10 or 11 moderately narrow but pronounced, weakly bended axial ribs, slightly weaker near both sutures. Badly eroded ribs party or entirely decollate, forming a deep depression with sharp margins. Penultimate whorl with 13–16 weaker ribs on adapical half of body whorl. Base and upper border of subsutural slope smooth. Body whorl of adult specimens almost smooth. All whorls covered with fine, weakly curved incremental lines.</p><p>Aperture round; columella concave, smooth; callus thin, glossy. Outer lip thin, moderately sharp, laterally curved following the shape of the incremental lines. Siphonal canal narrow, rather short, open.</p><p>Operculum corneous, thin, elongate, concentric, nucleus situated near lower margin, almost terminal, forming a sharp tip. Colour pale brownish, with a slightly darker pattern forming a V-shaped mark that grows from the nucleus (<xref ref-type="fig" rid="F1">Figs 8–11</xref>), juveniles with a thinner, more translucent operculum (<xref ref-type="fig" rid="F1">Figs 10–11</xref>).</p><p>Periostracum greyish with a greenish shine, thin, smooth, well-adherent.</p><p>Radula (<xref ref-type="fig" rid="F2">Figs 21–24</xref>) typical of genus: central tooth rather rectangular with concave base and 3, occasionally 1, short cusps; lateral teeth tricuspid with large outer cusp and small middle cusp.</p><p>Animal with a moderately large statocyst (<xref ref-type="fig" rid="F2">Fig. 25</xref>), measuring more than 150 micrometres in diameter, found after dissolving the animal during radula preparation.</p></tp:treatment-sec><tp:treatment-sec sec-type="Comparison"><title>Comparison.</title><p><italic><tp:taxon-name>Jerrybuccinum kantori</tp:taxon-name></italic> new species is characterised by having a moderately broad shape, a weakly carinated shape of the teleoconch whorls, axial ribs that are moderately broad and quite straight when compared to the other species of the genus and a small adult size.</p><p><italic><tp:taxon-name>Jerrybuccinum explorator</tp:taxon-name></italic> from Chile differs by the more slender shape with higher spire, the more convex whorls, the numerous and narrower axial ribs that are also more twisted, the numerous and finer spiral cords, the browner periostracum and the larger adult size.</p><p><italic><tp:taxon-name>Jerrybuccinum malvinense</tp:taxon-name></italic> (the type species of the genus) differs by the more slender shape with higher spire, the more convex whorls, the presence of an obvious, pronounced spiral cord ranging from whorl to base at the transition and the larger adult size.</p></tp:treatment-sec><tp:treatment-sec sec-type="Etymology"><title>Etymology.</title><p><italic><tp:taxon-name>Jerrybuccinum kantori</tp:taxon-name></italic> new species is named to honour Yuri Kantor for his numerous important contributions to malacology.</p></tp:treatment-sec><tp:treatment-sec><!--Section generated to contain objects referenced in tp:taxon-treatment.--><fig id="F1" position="float" orientation="portrait"><label>Figures 1–11.</label><caption><p><italic><tp:taxon-name>Jerrybuccinum kantori</tp:taxon-name></italic> sp. n. <bold>1–4</bold> Holotype, 14.5 mm, Chile, northwest of the Bay of Concepción, R/V Melville, INSPIRE cruise, AGT 04, <named-content xmlns:xlink="http://www.w3.org/1999/xlink" content-type="dwc:verbatimCoordinates" xlink:type="simple">36°23.595'S, 73°42.910'W</named-content>, ~700 m, MNHNCL-7589 <bold>5</bold> Paratype 7, 12.5 mm, Chile, off El Quisco, R/V Melville, INSPIRE cruise, AGT 10, <named-content xmlns:xlink="http://www.w3.org/1999/xlink" content-type="dwc:verbatimCoordinates" xlink:type="simple">33°23.378'S, 71°52.782'W</named-content>, ~340 m, PS-150148 <bold>6–7</bold> paratype 9, 9.5 mm, same locality as paratype 7, MNHNCL-7592 <bold>8–9</bold> operculum of paratype 6, 4.2 mm <bold>10–11</bold> operculum of paratype 9, 2.5 mm <bold>12–14</bold> <italic><tp:taxon-name>Jerrybuccinum explorator</tp:taxon-name></italic> (Fraussen &amp; Sellanes, 2008) <bold>12–13</bold> Paratype 3, 28.9 mm, Chile, off Concepción, <named-content xmlns:xlink="http://www.w3.org/1999/xlink" content-type="dwc:verbatimCoordinates" xlink:type="simple">36°22'68 S, 73°42'46 W</named-content>, 708–709 m, KF-5180 <bold>14</bold> Operculum of holotype, 6.6 mm, Chile, northwest of the Bay of Concepción, <named-content xmlns:xlink="http://www.w3.org/1999/xlink" content-type="dwc:verbatimCoordinates" xlink:type="simple">36°20'97 S, 73°44'86 W</named-content>, 850 m, MNHNCL-5866 <bold>15–16</bold> <italic><tp:taxon-name>Jerrybuccinum malvinense</tp:taxon-name></italic> Kantor &amp; Pastorino, 2009 1, 19.6 mm, Falkland Plateau, 700 m, KF-1989 <bold>17–18</bold> <italic><tp:taxon-name>Jerrybuccinum</tp:taxon-name></italic> species 1, 34.4 mm, Falkland Plateau, 700 m, KF-1609 <bold>19–20</bold> <italic><tp:taxon-name>Jerrybuccinum</tp:taxon-name></italic> species 2, 18.2 mm, north off Falkland Islands, <named-content xmlns:xlink="http://www.w3.org/1999/xlink" content-type="dwc:verbatimCoordinates" xlink:type="simple">51°S, 60°W</named-content>, 850–900 m, KF-1763.</p></caption><graphic xmlns:xlink="http://www.w3.org/1999/xlink" xlink:href="zookeys-409-061-g001.jpg" position="float" orientation="portrait" xlink:type="simple"/></fig><fig id="F2" position="float" orientation="portrait"><label>Figures 21–27.</label><caption><p><italic><tp:taxon-name>Jerrybuccinum kantori</tp:taxon-name></italic> sp. n. <bold>21–24</bold> radula of paratype 1, scalebar: 10 micrometer <bold>25</bold> statocyst of paratype 1, scalebar: 100 micrometer <bold>26</bold> radula of <italic><tp:taxon-name>Jerrybuccinum explorator</tp:taxon-name></italic>, scalebar: 100 micrometer. <bold>27</bold> radula of <italic><tp:taxon-name>Jerrybuccinum malvinense</tp:taxon-name></italic>, scalebar: 100 micrometer, after Kantor &amp; Pastorino, 2009: fig. 11.</p></caption><graphic xmlns:xlink="http://www.w3.org/1999/xlink" xlink:href="zookeys-409-061-g002.jpg" position="float" orientation="portrait" xlink:type="simple"/></fig></tp:treatment-sec></tp:taxon-treatment>
